# Supplementary material for: Trajectories of Body Mass Index and Waist Circumference in Relation to the Risk of Cardiac Arrhythmia: A Prospective Cohort Study
Source: Nutrients. 2024 Feb 29;16(5):704. doi: 10.3390/nu16050704 (PMC10934224; doi:10.3390/nu16050704)
Supplement: Supplementary file 1 [file nutrients-16-00704-s001.zip]

Archive with 1 entries (1 files):
- nutrients-2858412-supplementary.pdf
